# Supplementary material for: Spatial Learning by Using Non-Visual Geometry and a Visual 3D Landmark in Zebrafish (Danio rerio)
Source: Animals (Basel). 2023 Jan 27;13(3):440. doi: 10.3390/ani13030440 (PMC9913453; doi:10.3390/ani13030440)
Supplement: Supplementary file 1 [file animals-13-00440-s001.zip]

Archive with 1 entries (1 files):
- animals-2064383-supplementary.xlsx
