# Supplementary material for: Spatial Learning by Using Non-Visual Geometry and a Visual 3D Landmark in Zebrafish (Danio rerio)
Source: Animals (Basel). 2023 Jan 27;13(3):440. doi: 10.3390/ani13030440 (PMC9913453; doi:10.3390/ani13030440)
Supplement: Supplementary file 1 [file animals-13-00440-s001.zip › animals-2064383-supplementary.xlsx]

## Sheet: DB proximal-distal
fish	condition	trials to learn	freq_C_4last_tot	freq_N_4last_tot	freq_R_4last_tot	freq_F_4last_tot	freq_C_3last_tot	freq_N_3last_tot	freq_R_3last_tot	freq_F_3last_tot	freq_C_2last_tot	freq_N_2last_tot	freq_R_2last_tot	freq_F_2last_tot	freq_C_last_tot	freq_N_last_tot	freq_R_last_tot	freq_F_last_tot	freq_CR_2last_tot	freq_NF_2last_tot	freq_CR_last_tot	freq_NF_last_tot	freq_C_wf_2last_tot	freq_C_wf_last_tot	freq_C_cc_2last_tot	freq_C_cc_last_tot	freq_C_wfL_2last_tot	freq_C_wfL_last_tot	freq_C_wfR_2last_tot	freq_C_wfR_last_tot	session_start_sec	session_finish_sec
1	1	144	9	4	3	3	8	3	1	1	8	0	1	2	8	1	1	1	12	7	9	4	8	8	0	0	2	2	6	6	1023	251
2	1	42	7	1	2	0	8	2	2	0	9	0	0	0	9	1	0	0	9	1	10	2	8	9	1	0	1	1	7	8	2102	451
3	1	96	10	6	6	6	8	5	2	4	8	0	2	1	9	2	0	0	16	12	10	9	8	9	0	0	7	6	1	3	855	127
4	1	32	8	5	4	17	8	0	2	5	8	1	1	0	8	1	0	1	12	22	10	5	8	8	0	0	8	8	0	0	822	193
5	2		8	0	2	3	8	1	3	1	8	2	0	0	9	5	1	3	8	2	10	8	8	9	0	0	2	2	6	7	897	251
6	2	176	10	2	2	1	8	0	4	1	8	0	0	0	8	0	1	2	12	3	12	1	8	8	0	0	3	6	5	2	1209	172
7	2	128	8	0	1	0	8	2	2	1	10	2	1	1	8	0	1	0	9	0	10	3	10	8	0	0	8	6	2	2	171	108
8	2	192	7	4	4	3	8	2	1	3	8	1	0	1	8	0	1	2	11	7	9	5	8	8	0	0	5	4	3	4	648	125
9	3	143	9	8	6	3	9	2	4	0	9	0	0	1	8	2	0	1	15	11	13	2	9	8	0	0	0	0	9	8	3097	358
10	3		11	6	2	3	8	4	2	6	8	1	0	3	8	2	0	1	8	4	8	3	8	8	0	0	0	0	8	8	3180	463
11	3		9	1	0	5	8	1	2	8	8	1	0	5	8	7	2	6	8	6	10	13	8	8	0	0	0	0	8	8	2729	358
12	3		11	4	3	6	9	5	7	6	8	5	4	7	10	4	3	5	12	12	13	9	8	10	0	0	6	7	2	3	3694	273
13	4		10	6	7	1	9	10	9	8	8	13	12	9	10	5	5	4	20	22	15	9	8	10	0	0	1	0	7	10	2336	414
14	4		7	7	3	7	6	5	3	8	8	7	3	3	10	10	7	11	11	10	17	21	8	10	0	0	2	5	6	5	3274	480
15	4		8	1	6	5	10	12	16	12	8	5	13	9	7	6	5	5	21	14	12	11	8	7	0	0	2	0	6	7	1034	343
16	4		10	10	11	8	11	14	7	17	8	3	6	2	9	5	2	3	14	5	11	8	8	9	0	0	5	5	3	4	1772	241
